# Supplementary material for: Synthesis of Gold-Platinum Core-Shell Nanoparticles Assembled on a Silica Template and Their Peroxidase Nanozyme Properties
Source: Int J Mol Sci. 2022 Jun 8;23(12):6424. doi: 10.3390/ijms23126424 (PMC9223353; doi:10.3390/ijms23126424)
Supplement: Supplementary file 1 [file ijms-23-06424-s001.zip]

Archive with 1 entries (1 files):
- ijms-1723342-supplementary.pdf
